# Supplementary material for: Hydroxyapatite Nanorods Based Drug Delivery Systems for Bumetanide and Meloxicam, Poorly Water Soluble Active Principles
Source: Nanomaterials (Basel). 2024 Jan 2;14(1):113. doi: 10.3390/nano14010113 (PMC10780568; doi:10.3390/nano14010113)
Supplement: Supplementary file 1 [file nanomaterials-14-00113-s001.zip]

Archive with 1 entries (1 files):
- nanomaterials-2745759-supplementary.pdf
